# Supplementary material for: Mangiferin alleviates metabolic-associated fatty liver disease by modulating gut microbiota and FXR signaling pathway to regulate bile acid metabolism
Source: Front Pharmacol. 2026 Jun 16;17:1844895. doi: 10.3389/fphar.2026.1844895 (PMC13314618; doi:10.3389/fphar.2026.1844895)
Supplement: Supplementary file 1 [file DataSheet1.xlsx]

## Sheet: Method validation parameters
Index	RT	Equation	r	Weighting	LLOQ	ULOQ	Catalog No.	Vendor	Spiking level (μg/L)	Recovery in matrix%	Recovery in water%
GUDCA-3S	0.98	y = 0.02519 x - 4.30770e-4	0.99956	1 / x	1	400	MTCH-10093	Scrbio	1000	0.961342	1.13198
DCA	10.08	y = 0.00156 x + 3.36357e-4	0.99943	1 / x	1	400	CDAA-280597-20mg	ANPEL	1000	1.19035	0.851801
3-oxo-DCA	10.10	y = 0.04094 x + 0.00176	0.99894	1 / x	1	400	ZTR-O856870-250mg	TRC	1000	0.89172	0.825565
IALCA	10.64	y = 0.01422 x + 0.00361	0.99958	1 / x	1	400	ZS-20054-5mg	zzstandard
IDCA	10.72	y = 0.00154 x - 3.10450e-5	0.99887	1 / x	20	1000	ZS-20193-5mg	zzstandard
ILCA	10.72	y = 0.01764 x + 0.00792	0.99675	1 / x	4	1000	ZS-20053-5mg	zzstandard
LCA	11.02	y = 0.01551 x + 0.04294	0.99500	1 / x	2	400	CDAA-280500-20mg	ANPEL	1000	1.00823	0.657901
DLCA	11.10	y = 0.04407 x + 0.00103	0.99884	1 / x	10	400	ZS-20089-10mg	zzstandard	1000	1.32342	1.18208
alloLCA	11.10	y = 0.00996 x + 0.00518	0.99607	1 / x	4	100	ZS-21214	zzstandard
βGCA	1.28	y = 0.05077 x + 0.00235	0.99717	1 / x	4	100	MTCH-10206	Scrbio
GCDCA-3S	1.50	y = 0.06727 x + 0.00313	0.99777	1 / x	10	1000	MTCH-10064	Scrbio	1000	0.986113	0.869957
GHDCA	2.25	y = 0.20339 x + 0.01607	0.99993	1 / x	4	100	MTCH-10026	Scrbio	1000	0.977427	0.799812
CA-7S	2.52	y = 0.00694 x + 1.39198e-4	0.99910	1 / x	20	1000	MTCH-10273	Scrbio	1000	1.30343	0.983623
CA-3S	2.98	y = 0.01044 x + 1.04488e-4	0.99947	1 / x	2	100	MTCH-10276	Scrbio	1000	1.26881	0.931145
UCA	3.11	y = 9.22126e-4 x - 2.39632e-5	0.99920	1 / x	20	1000	CDDM-U849900-25mg	TRC
7,12-DKLCA	3.60	y = 3.98089e-4 x + 3.49181e-7	0.99948	1 / x	1	400	ZS-20059-50mg	zzstandard	1000	1.25368	0.900129
DHCA	4.31	y = 0.00839 x - 1.28974e-4	0.99749	1 / x	20	1000	ZS-20156-200mg	zzstandard	1000	1.13105	0.735795
ω-MCA	4.31	y = 3.00576e-5 x - 3.34601e-5	0.99747	1 / x	4	400	IR-15786	isoreag	1000	1.3259	0.942794
3β-CA	4.54	y = 0.00976 x + 0.00173	0.99793	1 / x	20	1000	C432605	TRC
NCA	4.80	y = 0.00106 x - 7.41318e-5	0.99945	1 / x	4	1000	CDDM-N661440-100mg	TRC	1000	1.27126	0.909622
α-MCA	4.81	y = 0.01171 x + 1.42151e-4	0.99475	1 / x	20	1000	ZS-20001-5mg	zzstandard	1000	1.12866	0.843093
7-KDCA	5.19	y = 0.00446 x - 8.22250e-5	0.99868	1 / x	2	400	CDDM-K188480-50mg	TRC	1000	1.31983	0.880677
12-oxo-CDCA	5.34	y = 0.00701 x - 1.96660e-4	0.99921	1 / x	1	400	FE-55-25g	BOC	1000	1.19339	0.836666
β-MCA	5.45	y = 0.04566 x + 0.00315	0.99650	1 / x	4	400	ZS-20003-5mg	zzstandard	1000	1.21673	0.838121
CDCA-3S	6.02	y = 0.01683 x + 2.45026e-4	0.99644	1 / x	4	100	MTCH-10248	Scrbio	1000	1.14885	0.831011
DCA-3-O-S	6.38	y = 0.03034 x - 0.00218	0.99983	1 / x	40	1000	MTCH-10111	Scrbio
HCA	6.71	y = 0.00451 x - 1.70084e-4	0.99884	1 / x	10	400	ZS-20008-5mg	zzstandard	1000	1.21802	0.902097
MDCA	7.38	y = 0.01158 x + 2.39090e-4	0.99520	1 / x	0.2	400	ZS-20309	zzstandard	1000	1.37219	0.935917
3-oxo-CA	7.59	y = 0.02914 x - 0.08778	0.99707	1 / x	2	400	O856895	TRC
3β-UDCA	7.74	y = 0.01160 x + 5.92495e-4	0.99532	1 / x	1	1000	CDDM-U850005-25mg	TRC	1000	0.999747	0.66585
CA	7.97	y = 0.00101 x + 2.02297e-4	0.99870	1 / x	1	400	CDAA-263004-100mg	ANPEL	1000	1.24583	0.850727
3β-HDCA	8.13	y = 0.01344 x + 4.16303e-4	0.99605	1 / x	4	400	CDAA-280296-20mg	ANPEL	1000	0.838342	0.621552
UDCA	8.39	y = 0.02048 x + 0.00236	0.99881	1 / x	10	400	ZTR-H998105	TRC	1000	0.860028	0.635766
HDCA	8.53	y = 0.00467 x + 0.00195	0.99923	1 / x	2	400	CDAA-280059-20mg	ANPEL	1000	1.22394	0.819638
LCA-3S	8.86	y = 0.00606 x - 0.00360	0.99878	1 / x	40	1000	/	/
6-ketoLCA	8.90	y = 0.01144 x + 0.00135	0.99700	1 / x	4	100	MTCH-10175	Scrbio	1000	1.11685	0.796728
isoCDCA	9.14	y = 0.00956 x + 0.00138	0.99608	1 / x	4	100	MTCH-10050	Scrbio	1000	1.21817	0.773088
3β-DCA	9.21	y = 0.00727 x + 9.63155e-4	0.99370	1 / x	0.4	400	ZS-20121-5mg	zzstandard	1000	1.16924	0.789798
7-KLCA	9.23	y = 0.00620 x + 0.00145	0.99509	1 / x	40	1000	ZS-20055-100mg	zzstandard	1000	0.893197	0.719568
23-DCA	9.32	y = 0.00915 x + 1.84679e-4	0.99699	1 / x	4	400	ZS-20171--50mg	zzstandard
6,7-DKLCA	9.37	y = 0.00230 x - 1.14497e-4	0.99966	1 / x	4	1000	FB-76-5mg	BOC	1000	1.30581	0.92865
12-KLCA	9.40	y = 0.01150 x + 1.48749e-4	0.99867	1 / x	4	400	ZS-20056-100mg	zzstandard	1000	1.17412	0.903186
CDCA	9.95	y = 0.00743 x + 0.00310	0.99976	1 / x	20	1000	CDAA-281174-20mg	ANPEL	1000	0.844488	0.697029
CDCA-3Gln	3.75	y = 0.00959 x + 1.71271e-4	0.99953	1 / x	1	400	C291920-5mg	TRC	1000	1.11985	0.845423
GDHCA	1.27	y = 0.00168 x + 8.50660e-6	0.99971	1 / x	2	400	ZS-20161-5mg	zzstandard
GHCA	1.67	y = 0.00176 x + 9.22700e-6	0.99987	1 / x	1	400	/	/
GUDCA	2.26	y = 0.02560 x + 3.82655e-4	0.99803	1 / x	4	400	CDAA-281118-20mg	ANPEL	1000	1.0676	0.84089
GCA	2.33	y = 0.00769 x + 0.00372	0.99690	1 / x	10	400	IR-15333	isoreag	1000	1.04114	0.824227
GLCA-3S	3.13	y = 0.00115 x + 2.20874e-4	0.99337	1 / x	4	400	IR-15691	isoreag
GCDCA	5.09	y = 0.01529 x + 0.00342	0.99872	1 / x	20	400	CDAA-281120-20mg	ANPEL	1000	1.3663	0.944678
GDCA	5.85	y = 0.01622 x + 2.32086e-4	0.99919	1 / x	20	400	CDAA-281119-20mg	ANPEL	1000	1.35504	0.97427
GLCA	9.19	y = 0.00342 x + 0.00306	0.99954	1 / x	20	1000	CDDM-L469200-10mg	TRC	1000	1.29061	0.916376
TCA-3S	0.91	y = 0.36922 x + 0.01114	0.99963	1 / x	40	1000	MTCH-10250	Scrbio	1000	0.78572	0.678978
Tβ-MCA	0.92	y = 0.04907 x - 9.50623e-4	0.99416	1 / x	4	400	ZS-20002-5mg	zzstandard	1000	1.02644	0.851561
Tω-MCA	1.11	y = 0.09128 x + 0.30363	0.99392	1 / x	4	100	MTCH-10013	Scrbio	1000	0.909982	0.91619
TDHCA	1.15	y = 9.63052e-4 x - 4.71314e-5	0.99949	1 / x	20	400	ZS-20160-10mg	zzstandard	1000	0.961601	0.718892
Tα-MCA	1.16	y = 0.18735 x + 0.01476	0.99682	1 / x	4	100	MTCH-10009	Scrbio	1000	0.873872	0.901325
THCA	1.42	y = 0.02381 x + 5.05553e-4	0.99910	1 / x	10	1000	ZS-20025	zzstandard	1000	1.19056	0.804905
THDCA	1.86	y = 0.01068 x + 1.87192e-4	0.99926	1 / x	4	100	MTCH-10029	Scrbio	1000	1.1556	0.946207
TUDCA	1.86	y = 0.01168 x + 0.00128	0.99767	1 / x	4	400	CDAA-280703-20mg	ANPEL	1000	1.24923	0.875433
TLCA-3S	1.87	y = 0.00302 x - 0.00151	0.99747	1 / x	20	1000	CDDM-T009115-10mg	TRC
TCA	2.00	y = 0.02099 x + 0.00510	0.99803	1 / x	0.4	400	CMS-T610030	Cmass	1000	1.36411	0.94704
TCDCA	4.15	y = 0.00163 x + 2.60985e-5	0.99937	1 / x	10	1000	ZS-20036-50mg	zzstandard	1000	1.356	0.827203
TDCA	4.88	y = 0.00112 x - 4.18937e-5	0.99917	1 / x	10	400	ZS-20147-10mg	zzstandard
TLCA	8.39	y = 0.05840 x - 0.35852	0.99252	1 / x	10	1000	ZS-20048	zzstandard	1000	1.05547	0.919845

## Sheet: bile acid concentration
Index	Normal-1	Normal-2	Normal-3	Normal-4	Model-1	Model-2	Model-3	Model-4	MAN-1	MAN-2	MAN-3	MAN-4
12-oxo-CDCA	62.73204	34.70847	48.96119	62.67650	135.58196	230.06763	97.23932	24.01889	52.91658	27.72843	66.90000	78.14242
isoCDCA	971.00000	563.05742	724.97525	869.39500	1144.77835	841.36232	658.50971	259.62323	390.10104	207.83039	470.99853	611.98485
α-MCA	2232.75728	895.15311	1780.77228	2492.56500	6581.08247	7054.83092	3574.96602	813.99495	2116.35751	1018.98039	3629.62745	4121.16667
β-MCA	38534.85437	28326.07656	25868.36634	32069.75000	126521.64948	140516.90821	90592.71845	17810.55556	49973.98964	22812.99020	73394.11765	77318.68687
12-KLCA	10.06340	3.84775	13.62822	17.49590	9.35428	22.16850	8.48325	6.88530	10.23907	5.33113	11.24005	10.87404
3β-HDCA	11.04180	6.03364	16.92307	48.44195	18.14361	24.75338	12.71680	20.04869	11.38446	6.28358	15.37877	18.01677
alloLCA	87.36068	15.13641	58.35446	41.34805	35.47686	29.63420	59.68544	48.15091	57.81192	31.35201	N/A	55.50859
βGCA	6.54631	15.62770	4.76300	10.57460	80.93351	60.90773	27.75403	6.35727	10.49451	6.63691	28.36873	26.86505
ω-MCA	31028.44660	9593.34928	21742.27723	25674.00000	30332.01031	59627.53623	24813.83495	5121.71717	20400.98446	7614.11765	22897.45098	21648.13131
7-KLCA	8.65369	4.36017	7.75525	5.88805	14.56093	15.84106	8.75573	4.35469	3.82488	2.06248	11.62662	7.17783
UDCA	738.82039	320.68421	724.09901	1045.25000	1469.40206	2202.58454	900.88350	422.81919	520.62694	313.11471	1081.20098	805.57576
HDCA	718.49515	496.91866	937.86139	1793.06000	1272.97938	1664.16908	719.98544	386.17222	400.32487	243.92598	640.21078	676.34343
IALCA	6.77228	N/A	15.95525	25.48465	22.60546	19.05401	24.26422	18.56111	13.51264	11.40167	20.40020	16.20333
6,7-DKLCA	0.79451	1.36945	0.67153	0.70777	2.21229	4.30352	1.59590	0.71717	0.61679	N/A	0.64272	1.20178
3β-DCA	33.79617	8.32861	56.70347	53.91300	44.18021	116.18357	37.81762	93.37172	62.30933	23.81539	45.41044	45.24030
ILCA	N/A	N/A	0.86716	0.50174	1.97888	3.00245	1.19833	2.44014	N/A	0.51380	0.74896	0.15669
7,12-DKLCA	13.24500	18.98455	9.13099	24.80690	21.75165	57.37729	23.42189	5.15268	17.55383	5.14221	22.94211	13.26884
6-ketoLCA	6.88626	8.42823	3.84624	N/A	N/A	27.18372	11.09490	6.47192	3.07993	N/A	8.23784	6.75354
DHCA	2.49843	1.70003	3.33717	2.78622	2.15954	3.99648	2.87539	N/A	3.57688	N/A	2.47775	2.09417
DCA-3-O-S	N/A	N/A	N/A	N/A	N/A	N/A	N/A	0.68116	N/A	N/A	N/A	N/A
LCA-3S	N/A	N/A	N/A	N/A	N/A	N/A	N/A	N/A	N/A	N/A	N/A	N/A
UCA	69.72961	20.36684	37.65426	27.73760	42.56716	127.23961	40.21932	11.13086	49.43860	7.74363	45.19892	24.97162
NCA	7.96364	7.46373	6.28312	7.97905	15.47088	16.54483	9.79587	3.89198	5.53420	3.97514	7.40064	5.57439
IDCA	N/A	N/A	N/A	N/A	N/A	N/A	N/A	N/A	N/A	N/A	N/A	N/A
LCA	277.41650	6.65301	252.58663	282.29850	145.07680	428.97005	204.19612	195.36818	226.53627	213.33922	237.49804	280.74343
23-DCA	84.38544	18.57177	61.79455	29.61635	52.24021	94.23285	100.34029	78.23838	59.09845	33.96392	47.99363	31.64495
3-oxo-CA	15.88369	15.01493	16.43554	16.46855	18.53907	19.49894	16.63058	16.17778	17.60264	15.73882	16.61966	17.36172
3-oxo-DCA	37.92044	5.39172	38.19139	23.27610	39.25918	74.26329	26.96034	39.25682	30.75161	14.34078	30.39941	28.09384
3β-CA	18.99165	5.61158	38.68332	33.64180	41.73778	53.93720	21.68490	26.63444	54.38549	25.36858	29.98515	45.91965
3β-UDCA	18.45597	7.97522	31.50832	92.29150	41.83381	65.62464	42.45966	41.79990	28.98782	27.15578	50.24314	56.15505
7-KDCA	25.78223	242.06842	14.97193	16.26875	52.58299	455.22560	216.48252	16.30162	83.81399	9.43868	28.32191	27.91192
CA	1689.27670	1991.93780	2005.35644	2808.90000	5284.12371	7847.19807	3618.76699	970.52525	3232.60104	938.37745	4512.44118	3557.48990
CA-3S	4.78446	13.14703	17.82609	19.41100	12.90423	23.28580	21.90961	4.84427	6.42834	5.12730	14.76882	5.71066
CA-7S	139.38641	522.66986	675.31683	606.82500	773.51031	1336.36232	965.77184	228.07879	627.06218	291.44510	1426.33824	523.05556
CDCA	591.58738	263.70431	556.51485	707.08000	1922.75258	1845.23671	943.28641	629.08081	581.40933	347.21225	918.99510	1110.14141
CDCA-3S	3.24747	14.31182	13.03099	16.02415	22.31866	28.29643	34.66917	7.76157	20.03368	12.69475	30.27593	21.86040
DCA	167.92718	80.48278	177.96287	229.35350	109.77629	311.91498	125.76748	184.24545	174.15440	62.85784	184.76471	131.43131
MDCA	798.46117	584.31579	854.91584	1234.96500	1899.97938	1593.40580	971.31553	412.21515	688.76684	259.65098	1081.70098	1209.55051
GCDCA-3S	3.64077	4.89828	5.51114	3.74304	15.90103	7.54604	4.71162	6.45197	2.77880	4.10418	7.12191	5.67763
DLCA	6.09165	5.28569	5.44124	7.47565	6.38139	8.05488	6.93112	5.67111	6.50663	4.31549	6.16765	8.73798
GHDCA	1.73419	2.86750	1.71905	2.67575	4.91920	7.19435	3.32449	1.89607	1.15421	1.47924	2.51863	1.83482
GUDCA-3S	97.39757	82.64880	77.49109	50.49950	191.16392	166.94589	143.56019	83.36010	85.27098	65.79069	86.65784	102.76061
HCA	78.81408	32.01603	38.63124	56.08250	121.19278	201.85749	95.37913	36.06480	65.80829	29.85853	72.42500	69.78283
CDCA-3Gln	0.62510	N/A	0.51910	0.44894	N/A	N/A	N/A	N/A	N/A	N/A	N/A	N/A
GLCA	2.14312	2.03448	1.43778	2.06877	1.47114	2.52374	1.18415	3.43648	1.69494	1.84443	2.35073	2.42162
GLCA-3S	N/A	N/A	N/A	N/A	N/A	N/A	N/A	N/A	N/A	N/A	N/A	N/A
GHCA	N/A	N/A	N/A	N/A	N/A	N/A	N/A	N/A	N/A	N/A	N/A	N/A
GDHCA	N/A	N/A	N/A	N/A	N/A	N/A	N/A	N/A	N/A	N/A	N/A	N/A
GDCA	1.33628	1.84443	0.92656	0.81286	3.74758	7.17734	3.44139	2.57741	1.85373	0.89232	3.64462	2.77846
GUDCA	1.70911	2.93014	2.44870	3.26038	4.92101	6.98203	3.26226	1.80157	1.19679	1.33385	2.60912	2.35353
GCA	62.18155	133.01244	62.64653	39.81225	380.40722	461.87198	258.15874	40.89106	85.99482	44.97574	156.32500	146.03030
GCDCA	0.54307	0.73272	0.70356	0.49705	5.10861	4.17570	1.91822	0.84707	0.36425	0.28160	1.37609	1.76021
Tβ-MCA	68.87330	79.22775	50.17376	32.31535	206.99381	168.22367	127.20437	39.89475	76.30984	34.28216	107.38333	88.30859
TLCA-3S	6.33359	7.28608	N/A	4.97489	N/A	N/A	5.93684	7.39530	7.54472	5.14887	5.34838	5.29197
TLCA	61.80485	55.08230	50.64851	58.56100	135.17165	136.35072	93.28058	57.86869	70.09741	50.94118	102.50784	98.39293
TDHCA	N/A	N/A	N/A	N/A	3.08582	4.25848	3.00263	0.96862	N/A	1.28391	2.33993	3.12712
THDCA	1435.18447	4427.84211	1196.11386	2041.64500	7413.40206	6951.20773	5263.05825	794.90909	1346.79275	576.22549	2527.65196	2667.42424
THCA	27.39024	116.17416	13.65030	19.14080	146.71289	92.10193	65.61117	11.60581	31.05145	9.47598	34.04147	23.79399
TDCA	7472.37864	4512.65550	5977.37624	4334.31500	20078.09278	30276.71498	11391.50485	8096.86869	6437.92746	2542.22059	13020.14706	10019.59596
TCDCA	1740.91262	2989.77512	1349.98515	2006.25500	17183.19588	10063.86473	5898.05825	1875.96970	1905.90155	1071.80882	4174.95588	5710.60606
Tω-MCA	7152.96117	13950.14354	2829.33168	3302.75000	15779.89691	14775.79710	12776.31068	1047.89899	6535.75130	1274.97549	5404.65686	7346.06061
TCA-3S	124.82330	169.65407	142.97525	83.99200	591.51546	531.96618	324.71505	163.49798	138.19326	132.48775	334.87353	261.44343
TCA	35972.91262	40996.31579	29063.91089	23553.00000	117002.57732	104270.04831	71437.86408	17462.67677	38301.08808	17345.09804	58613.72549	63805.05051
Tα-MCA	1897.78155	16631.24402	1246.23267	2051.58000	22935.61856	15665.79710	17129.95146	1078.46970	5948.70466	1075.45098	7034.55882	9187.42424
TUDCA	847.59709	2943.42584	608.75743	1100.03000	4413.09278	4010.87440	2749.33981	467.18889	778.38860	326.68235	1498.57353	1644.84343

## Sheet: Feed Formulation
Nutritional Category	Ingredient	Grams (g)
Protein	L-Cystine	3.00 g
Protein	Casein (Lactic; 30 mesh)	200.00 g
Carbohydrate	Sucrose (fine)	72.80 g
Carbohydrate	Maltodextrin	125.00 g
Fiber	Cellulose (Solka Floc/FCC200)	50.00 g
Fat	Lard	245.00 g
Fat	Soybean oil (USP)	25.00 g
Minerals	Mineral Mix (S10026B)	50.00 g
Vitamins	Vitamin Mix (V10001C)	1.00 g
Vitamins	Choline Bitartrate	2.00 g
Dye	Blue FD&C #1 (Alum. Lake 35-42%)	0.05 g
Total Feed Formulation Weight: 773.85 g
